# Supplementary material for: Translocator protein (18 kDa) regulates the microglial phenotype in Parkinson’s disease through P47
Source: Bioengineered. 2022 Apr 27;13(4):11061–71. doi: 10.1080/21655979.2022.2068754 (PMC9208449; doi:10.1080/21655979.2022.2068754)
Supplement: Supplemental Material [file KBIE_A_2068754_SM7231.zip]

Archive with 18 entries (15 files):
- supplementary/
- supplementary/CO-IP/
- supplementary/CO-IP/ACTIN (1).tif
- supplementary/CO-IP/ACTIN (2).tif
- supplementary/CO-IP/ACTIN (3).tif
- supplementary/CO-IP/P47 (1).tif
- supplementary/CO-IP/P47 (2).tif
- supplementary/CO-IP/P47 (3).tif
- supplementary/CO-IP/TSPO (1).tif
- supplementary/CO-IP/TSPO (2).tif
- supplementary/CO-IP/TSPO (3).tif
- supplementary/wb/
- supplementary/wb/GAPDH (1).tif
- supplementary/wb/GAPDH (3).tif
- supplementary/wb/bcl2 (4).tif
- supplementary/wb/bcl2 (6).tif
- supplementary/wb/caspase 3 (1).tif
- supplementary/wb/caspase 3 (2).tif
